# Supplementary material for: Gene deletion as a possible strategy adopted by New World Leishmania infantum to maximize geographic dispersion
Source: PLoS Pathog. 2025 Mar 20;21(3):e1012938. doi: 10.1371/journal.ppat.1012938 (PMC11975383; doi:10.1371/journal.ppat.1012938)
Supplement: S1 Data — (XLSX) [file ppat.1012938.s008.xlsx]

## Sheet: Pearson r 3'NT vs %metc
Matrix for Pearson correlation
Strains	Label	3'NT activity	% metac.			3'NT activity vs. % metac.
2769-	DEL	4.935	65		Pearson r
2976-	DEL	2.935	34.5		r	-0.6381
3116-	DEL	0	33.3		95% confidence interval	-0,8731 to -0,1626
3223-	DEL	0	61.7		R squared	0.4072
3227-	DEL	7	x
3598-	DEL	2.73333	33.1		P value
3684-	DEL	0	58.7		P (two-tailed)	0.0141
2584-	NonDEL	47.6867	30.8		P value summary	*
2668-	NonDEL	48.785	25		Significant? (alpha = 0.05)	Yes
2848-	NonDEL	123.373	5.7
2972-	NonDEL	242.825	23.5		Number of XY Pairs	14
3124-	NonDEL	111.225	5.6
3210-	NonDEL	248.37	8
3556-	NonDEL	50.5	20.4
3685-	NonDEL	89.12	3

## Sheet: Fig1A
Raw data (ectonuclease activity nml PI x hˆ-1 x 10ˆ-7 cells
L. amazonensis	2584 NonDEL	2668 NonDEL	2769 DEL	2848*NonDEL	3116 DEL	3124 NonDEL	3134 HTZ	3227 DEL	3556 NonDEL	3684 DEL	3685 NonDEL	2666 NonDEL	2972 NonDEL	2664 NonDEL	3729 DEL	3598 DEL	2949 HTZ	3634 DEL	3737 NonDEL	2976 DEL	3254 HTZ	3210 NonDEL
150	40.87	40.54	0	105.3	0	63.49	75.97	7	25.64	0	158.79	222.51	212	137.62	0	1.4	41.99	0	200	0	18.75	248.37
	41.7	57.03	9.87	95.71	0	158.96	44.83		75.36	0	50.1	221.22	273.649	130.62	5.08	6.8	99.37	0	200	5.87	12.42
	60.49			169.11			57.29			0	58.47	177.85		211.825		0		1.12
							94.44					234.9
	47.6867	48.785	4.935	123.373	0	111.225	68.1325	7	50.5	0	89.12	214.12	242.825	160.022	2.54	2.73333	70.68	0.373333	200	2.935	15.585	248.37
Normalized data
L. amazonensis	2584 NonDEL	2668 NonDEL	2769 DEL	2848*NonDEL	3116 DEL	3124 NonDEL	3134 HTZ	3227 DEL	3556 NonDEL	3684 DEL	3685 NonDEL	2666 NonDEL	2972 NonDEL	2664 NonDEL	3729 DEL	3598 DEL	2949 HTZ	3634 DEL	3737 NonDEL	2976 DEL	3254 HTZ	3210 NonDEL
100	27.2467	27.0267	0	70.2	0	42.3267	50.6467	4.66667		0	105.86	148.34	141.333	91.7467	0	0.933333	27.9933	0	133.333	0	12.5	165.58
	27.8	38.02	6.58	63.8067	0	105.973	29.8867		17.0933	0	33.4	147.48	182.433	87.08	3.38667	4.53333	66.2467	0		3.91333	8.28
	40.3267			112.74			38.1933		50.24	0	38.98	118.567		141.216		0		0.746667
							62.96					156.6

## Sheet: Fig1B
	3’NT activity average expressed as nmol Pi x h-1 x 10 -7 for each genotype group composed by the strains individually presented in graph A. Experimental replicates were included. Kruskal-Wallis test followed by Mann-Whitney U test
	NonDEL	HTZ	DEL
	40.87	75.97	0
	41.7	44.83	9.87
	60.49	57.29	0
	40.54	94.44	0
	57.03	41.99	7
	105.3	99.37	0
	95.71	18.75	0
	169.11	12.42	1.12
	63.49		0
	158.96		5.08
	25.64		1.4
	75.36		6.8
	158.79		0
	50.1		0
	58.47		5.87
	200
	222.51
	221.22
	177.85
	234.9
	212
	273.649
	137.62
	130.62
	211.825
	248.37

## Sheet: Fig1C
Raw data (ectonuclease activity nml PI x hˆ-1 x 10ˆ-7 cells
2666-PRO	2666-	2666_SC	3124-PRO	3124-	3124_SC	3598-PRO	3598-	3598_SC
240.47	43.98	3.54	366.3	79.32	29.04	0	0.12	0
286.7	167.15	2.83	200	161.59	13.36	0	1.98	0.67
222.51	99.19	3.818		70.69	10	0	7.68	0
221.22
177.85
259.25
234.9

## Sheet: Fig1D-E-F
Percentage of metacyclic at stationary phase in two conditions: < 20 passages and > than 20 passages.
Strains voucher	DEL (% of metaciclic)			Strains voucher	NonDEL (% of metaciclic)
	exp1 (<20P)	exp2 (>20p)			exp1 (<20P)	exp2 (>20p)
2769	65	46.8		2848	5.71	0.3
3116	33.33	80		3124	5.56	5.6
2976	34.48	x		2972	23.53	7
3684	58.67	24		2666	10	10
2769	95	46.8		3685	3	27
3223	61.67	x		3210	8	30.5
3598	33.1	30.5		2668	25	35
				3556	20.37	55
				2584	30.81	8

## Sheet: Fig2-3
	FIG2_ Fold change of transcripts from whole cultures at the late stationary phase. Delta-Delta Ct method was applied using alpha-tubulin as endogenous control and the OW sample NonDEL 3124 as calibrator
	3'NT/NU		NT1		SHERP		AMAST		Paraf		META1		META2
	DEL	NonDEL	DEL	NoNDEL	DEL	NonDEL	DEL	NonDEL	DEL	NonDEL	DEL	NonDEL	DEL	NonDEL
	0	1.52	2.61	1.27	4.18	6.82	7.47	15.95	2.73	1.14	3.85	1.29	1.56	0.05
	0	1.97	1.35	1.16	4.42	3.69	6.46	0.06	2.2	1.86	3.36	7.33	2.84	1
	0	0.71	2.28	1.3	3.98	2.91	17.86	8.94	1.55	1.63	6.59	2.92	4.77	5.42
	1.93	3.89	1.56	1.76	4.83	10.98	9.46	177.31	1.11	0.73	2.49	7.1	5.24	4.67
	0.04	2.91	1.78	1	1.79	5.29	14.61	16.74	1.22	1.75	3.17	0.78	4.45	1.19
	x	1.23	2.91	0.82	4.57	1	6.03	1	x	2.11	3.3	1.14	3.47	7.04
		3.25		1.7	3.26	1.1		2.14		1.09		0.76		6.52
		19.35		1.08	2.49	4.5		13.59		0.94		9.2		3.28
		2.18		0.76		3.88		60.94		1.09		1		1.43
	FIG3_Fold change of transcripts from metacyclic-enriched cultures obtained by PNA from the late stationary phase. Delta-Delta Ct method was applied using alpha-tubulin as endogenous control and as calibrator the same strais' PNA+ fraction
	3'NT/NU		NT1		SHERP		AMAST		Paraf		META1		META2
	DEL	NonDEL	DEL	NoNDEL	DEL	NonDEL	DEL	NonDEL	DEL	NonDEL	DEL	NonDEL	DEL	NonDEL
	2.83	1.42	0.57	0.72	0.94	0.82	0.17	1.13	2.47	0.74	2.11	0.46	4.14	0.11
	2.37	1.6	1.02	0.73	1.22	0.5	1.9	0.51	2.22	1	10.1	3.94	13.7	4.93
	2.09	0.72	0.01	0.79	0.05	1.05	1.77	1.22	1.21	0.8	5.56	0.83	8.53	0.33
	0.12	1	0.11	1.15	0.73	0.58	0.12	0.69	0.04	1.31	1.06	1.31	0.1	0.88
	2.03	5.31	1.11	1.82	1.04	1.58	2.6	6.2	1.18	2.38	9.36	6.55	x	1.4
	x	0.02	1.37	1.75	1.33	1.55	5.95	7.34	1.12	0.94	0.88	10.29	x	1.04
		0.97		1.33		1.36		0.12		1.41	1.17	0.84		0.47
		1.43		0.94		0.15		1.65		0.69		6.94		0.08
		0.26		0.2				0.29		0.05		6.62		0.21

## Sheet: Fig4A_S3Fig_B
counted parasites per gut
NonDel_MT_3210	Del_MT_3223	NonDel_PI_2972	Del_PI_2976	NonDel_MS_2666	Hzt_MT_3134	Del_RJ_3598
2800	4100	3600	13300	10300	6500	2000
3000	27700	6400	6700	750	32800	47000
950	9600	32100	3300	17800	26500	30300
12900	100	38000	28700	250	16500	45300
200	3500	6400	6500	2250	27300	5000
500	150	2900	8700	22000	48000	170000
9200	5200	6300	6400	1250	16000	5750
50	3500	700	2800	12800	32000	124000
1000	7800	18500	24400	4750	24800	396000
1400	16100	32100	22600	23000		95300
1700	11800	9800	19600	18500	17300	149000
2900	4300	35700	22200	17500	14500	92800
4000	3900	8300	1600	500	3250	34500
12000	7600	12300	24500	13000	2000	4000
2800	15100	49200	23100	12000	24300	151000
4100	8000	46700	6100	3500	30800	13800
6300	700	15600	37900	6750	9250	26000
100	8500	64100	2100	21000	18500	6000
10800	15500	9900	11300	46500	15500
6000	5700	12100	2400	8250	20000	12300
5300	7600	50	3100	12300	10500	10300
6000	6200	1200	26500	8500	24000	31000
6700	8600	6600	22800	1500	18500	4500
9700	34100	10400	18300	500	18800	13500
		4900	10100	3750	1000
		4800	13200		750	1750
		1000	8100	33500		2500
		18400	2000	11300	21000	2000
		9400	13300		750	500
		100	12200	250	4000	2000
		27900	12500			16800
				1750	1500	8250
				250	250	15300
				750	2000	2250
				12000	500	4000
				11300	250	14300
				6000	18300	51500
				3750	21000	4500
				3250	8250	6250
				1750		11800
				1000	500	500
				500	1250	61800
				2500	1000	36500
				10500	8500	1750
				7000	1000	750
				1000	4250
				2250

## Sheet: Fig5
		NonDEL						DEL
		Control (-NETS)			NET+			Control (-NETS)			NET+
		2666						3598
	Exp 1	1	1		0.645083	0.921966			1	1		0.496509	0.284128
	Exp 2	1			1.13252			1	1		0.316284	0.252504
	Exp 3	1	1	1	0.698983	0.697286	0.525447	1	1	1	0.361905	0.297119	0.253205
	Exp 4	1			0.787355			1			0.486228
	Exp 5	1	1		0.665648	0.530787		1	1	1	0.597403	0.877426	0.832367
		2972						2976
	EXP 1	1	1		1.30679	0.991039		1	1		0.939577	0.811325
	EXP 2	1						1			0.218373
	EXP 3	1	1	1	0.801099	0.836778	0.799726	1	1	1	0.778942	0.768746	0.8
	EXP 4	1			0.97116
		3210						3223
	EXP 1	1	1		1.15663	1.06075		1	1		0.670219	0.886582
	EXP 2	1	1			0.853029		1	1		0.704148	0.605279
	EXP 3	1			1.08564			1
	EXP 4	1	1	1	0.956379	0.968183	0.89983	1	1	1	0.631414	0.791197	0.745613
	EXP 5	1			0.937795			1			0.869711

## Sheet: Fig6A-B-C
A
	naive	2666	3598
	10.6	28.5	8.84
	10	11.3	13.4
	7.24	19.5	8.4
	7.49	25.8	14.1
	7.53	12.7	7.39
	8.6	9.7	3.63
		19.1	5.91
		30	6.04
		16.1	9.23
		27.8	8.92
B	naive	2666	3598
	0.95	3.33	1.59
	3,81*	2.03	3.51
	1.03	3.02	1.44
	1.31	3.34	1.34
	1.28	1.98	0.91
	0.49	1.24	1
		1.34	0.56
		1.43	0.7
		2.28	1.43
		1.82	1.4
C	naive	2666	3598	3210	3223	2972	2976
Parasite load at draining lymph node	0	0.993	3.64	0.759	5.898	0.059	0.225
	0	0.691	3.09	2.041	0.375	0.02	1.034
	0	2.031	0.5		2.142	0.039	0.368
	0	0.116	1.66	1.646	6.94	0.261	1.246
	0	0.069	0.97	2.128	7.226	0.436	0.714
	0	0.19	2.05	1.179	3.127	0.284	0.993
	0	0.098		0.762	2.088	1.481	1.039
	0	0.716	3.23	1.184	3.821	1.572	0.958
	0	0.003	3.42	2.769	5.72	0.968	0.261
			0.86	1.42	8.498	1.58	0.326

## Sheet: Fig4B_S3_Fig_D
Percentage of metacyclic parasite forms detected in insect gut after infection 196h post infection (determined after counting 200 parasite cells)
NonDEL_PI_2972	DEL_PI_2976	NonDEl_MT_3210	DEl_MT_3223
0	0	0	6.06
3.85	1.75	3.23	0
0	8.16	0	0
0	4.44	0	0
0	0	3.03	10.53
0	0	0	9.09
0	11.86	0	9.68
1.3	7.14	0	11.11
3.39	2.27	1.59	10.48
